# Supplementary material for: An integrative framework to identify cell death-related microRNAs in esophageal squamous cell carcinoma
Source: Oncotarget. 2016 Jul 22;7(35):56758–66. doi: 10.18632/oncotarget.10779 (PMC5302951; doi:10.18632/oncotarget.10779)
Supplement: Supplementary file 2 [file oncotarget-07-56758-s002.xlsx]

## Sheet: Sheet1
gene name	label
nmt1	apotosis
cflar	apotosis
tradd	apotosis
fgd1	apotosis
xiap	apotosis
casp2	apotosis
casp3	apotosis
ubb	apotosis
mcf2	apotosis
itsn1	apotosis
psmd2	apotosis
psmd1	apotosis
ngf	apotosis
pak2	apotosis
fadd	apotosis
akt1	apotosis
apc	apotosis
ngef	apotosis
psmd8	apotosis
fgd2	apotosis
aph1a	apotosis
e2f1	apotosis
dnm1l	apotosis
tiam1	apotosis
stk24	apotosis
vav3	apotosis
dffa	apotosis
rac1	apotosis
psmd9	apotosis
ripk2	apotosis
tiam2	apotosis
bmx	apotosis
aph1b	apotosis
myd88	apotosis
ripk1	apotosis
dffb	apotosis
birc2	apotosis
psmd7	apotosis
fnta	apotosis
rock1	apotosis
irak1	apotosis
gas2	apotosis
abr	apotosis
traf2	apotosis
bid	apotosis
pkp1	apotosis
satb1	apotosis
tfdp1	apotosis
dsg2	apotosis
lmnb1	apotosis
dbnl	apotosis
traf6	apotosis
hmgb1	apotosis
psmd3	apotosis
ocln	apotosis
casp6	apotosis
casp9	apotosis
casp7	apotosis
dcc	apotosis
clspn	apotosis
psmd5	apotosis
dsg1	apotosis
unc5a	apotosis
dsg3	apotosis
trio	apotosis
bbc3	apotosis
vav2	apotosis
unc5b	apotosis
kalrn	apotosis
bmf	apotosis
cryab	apotosis
phlda3	apotosis
spdef	apotosis
sox2	apotosis
atxn2	apotosis
psmf1	apotosis
nfkb1	apotosis
fgd3	apotosis
sos2	apotosis
sos1	apotosis
psme3	apotosis
bax	apotosis
psme4	apotosis
bcl2	apotosis
casp8	apotosis
mcf2l	apotosis
dapk1	apotosis
plec	apotosis
ect2	apotosis
hmgb2	apotosis
lmna	apotosis
fgd4	apotosis
vdac1	apotosis
sfrp5	apotosis
bnip3l	apotosis
sox4	apotosis
pak4	apotosis
suds3	apotosis
egr3	apotosis
card8	apotosis
znf443	apotosis
axl	apotosis
prelid1	apotosis
higd1a	apotosis
ppif	apotosis
pdcd2	apotosis
bcl2l2	apotosis
nfe2l2	apotosis
pcid2	apotosis
dpf2	apotosis
dpf1	apotosis
frzb	apotosis
anp32b	apotosis
tgm2	apotosis
gulp1	apotosis
tnfrsf10d	apotosis
rnf7	apotosis
clcf1	apotosis
mff	apotosis
pcbp4	apotosis
dfna5	apotosis
gpld1	apotosis
opa1	apotosis
scin	apotosis
selk	apotosis
ier3ip1	apotosis
htt	apotosis
gas1	apotosis
dyrk2	apotosis
myo18a	apotosis
nol3	apotosis
dusp22	apotosis
tnfrsf19	apotosis
topors	apotosis
casp12	apotosis
adamtsl4	apotosis
daxx	apotosis
fis1	apotosis
utp11l	apotosis
klhl20	apotosis
cradd	apotosis
rapgef2	apotosis
acaa2	apotosis
noc2l	apotosis
gpi	apotosis
map2k6	apotosis
il20ra	apotosis
akt1s1	apotosis
mael	apotosis
plekhf1	apotosis
arrb2	apotosis
aldoc	apotosis
ddx3x	apotosis
ebag9	apotosis
krit1	apotosis
bin1	apotosis
sap18	apotosis
zfand6	apotosis
acvr1	apotosis
glo1	apotosis
sfrp4	apotosis
msh2	apotosis
nckap1l	apotosis
pou3f4	apotosis
tdgf1	apotosis
lta	apotosis
fhit	apotosis
hint1	apotosis
rbm25	apotosis
pim3	apotosis
bard1	apotosis
sigmar1	apotosis
casp14	apotosis
mtdh	apotosis
aen	apotosis
tfap2b	apotosis
tmc8	apotosis
p2rx4	apotosis
sort1	apotosis
il17a	apotosis
bcl2a1	apotosis
stk17b	apotosis
anxa5	apotosis
vcp	apotosis
cse1l	apotosis
alk	apotosis
plagl1	apotosis
dapk3	apotosis
sart1	apotosis
sept4	apotosis
ikzf3	apotosis
nf1	apotosis
xkr8	apotosis
pax8	apotosis
rgcc	apotosis
ern2	apotosis
mal	apotosis
plk3	apotosis
plk2	apotosis
fmn2	apotosis
fxr1	apotosis
zak	apotosis
bclaf1	apotosis
foxl2	apotosis
gli3	apotosis
tnfrsf8	apotosis
cd38	apotosis
faf1	apotosis
snx7	apotosis
bfar	apotosis
klf4	apotosis
htra2	apotosis
tbx1	apotosis
grid2	apotosis
mtch1	apotosis
bok	apotosis
ubqln1	apotosis
scrt2	apotosis
faim3	apotosis
mrps30	apotosis
tnfrsf12a	apotosis
cidea	apotosis
ing2	apotosis
ddx47	apotosis
blcap	apotosis
nuak2	apotosis
cideb	apotosis
rragc	apotosis
bcl2l12	apotosis
nrbp2	apotosis
atg3	apotosis
lcmt1	apotosis
capn10	apotosis
msx1	apotosis
tmbim4	apotosis
taf9b	apotosis
nat8b	apotosis
nat8	apotosis
hipk3	apotosis
sox8	apotosis
sik1	apotosis
cpeb4	apotosis
tp63	apotosis
tyro3	apotosis
cdip1	apotosis
hip1	apotosis
ctsh	apotosis
tnfrsf10a	apotosis
apbb1	apotosis
gabarap	apotosis
ube4b	apotosis
tnfsf15	apotosis
mif	apotosis
csrnp3	apotosis
hipk1	apotosis
ctnnbl1	apotosis
madd	apotosis
dedd2	apotosis
uri1	apotosis
cited2	apotosis
bag1	apotosis
phip	apotosis
atcay	apotosis
smo	apotosis
prune2	apotosis
prf1	apotosis
dnase2b	apotosis
rffl	apotosis
hspe1	apotosis
naif1	apotosis
ddah2	apotosis
snai1	apotosis
aifm1	apotosis
bag3	apotosis
bcl3	apotosis
hoxa5	apotosis
hrk	apotosis
hax1	apotosis
dnase2	apotosis
clc	apotosis
anxa4	apotosis
egr4	apotosis
tnfsf8	apotosis
cd70	apotosis
vnn1	apotosis
bag4	apotosis
tiaf1	apotosis
tnfrsf6b	apotosis
cast	apotosis
capn3	apotosis
tnfaip8	apotosis
atg7	apotosis
six3	apotosis
isl1	apotosis
naa16	apotosis
hand2	apotosis
cd27	apotosis
brms1	apotosis
bcl2l10	apotosis
sra1	apotosis
six4	apotosis
tp53aip1	apotosis
trim39	apotosis
dapk2	apotosis
mageh1	apotosis
triap1	apotosis
bnip3	apotosis
bnip1	apotosis
trap1	apotosis
phlda2	apotosis
ppt1	apotosis
fem1b	apotosis
ift57	apotosis
pdcd4	apotosis
ly86	apotosis
btg1	apotosis
serpinb9	apotosis
nudt2	apotosis
ascl1	apotosis
s100a9	apotosis
becn1	apotosis
ppp1r13b	apotosis
son	apotosis
flt3	apotosis
pdcd6	apotosis
lalba	apotosis
gadd45b	apotosis
dnajb6	apotosis
prame	apotosis
srpk2	apotosis
igbp1	apotosis
ret	apotosis
atn1	apotosis
nexn	apotosis
dmpk	apotosis
fam129b	apotosis
csrnp1	apotosis
usp28	apotosis
nodal	apotosis
gsdma	apotosis
pax2	apotosis
pnma5	apotosis
znf385a	apotosis
nox5	apotosis
pea15	apotosis
naa35	apotosis
smndc1	apotosis
arl6ip5	apotosis
gadd45a	apotosis
nos1ap	apotosis
sox9	apotosis
phb	apotosis
lamp1	apotosis
sfpq	apotosis
tox3	apotosis
znf385b	apotosis
dab2ip	apotosis
snx30	apotosis
dedd	apotosis
lrp6	apotosis
ltbr	apotosis
egr2	apotosis
fbxo18	apotosis
tp73	apotosis
siva1	apotosis
gdf6	apotosis
usp47	apotosis
fastk	apotosis
pawr	apotosis
ppp2r1b	apotosis
six1	apotosis
stil	apotosis
epha7	apotosis
wt1	apotosis
zmynd11	apotosis
ppp2r4	apotosis
nono	apotosis
tpt1	apotosis
sirt2	apotosis
dnajc10	apotosis
ppm1f	apotosis
brsk2	apotosis
scg2	apotosis
dcun1d3	apotosis
neurl1	apotosis
rsl1d1	apotosis
map3k10	apotosis
bloc1s2	apotosis
aifm3	apotosis
tnfsf9	apotosis
dip2a	apotosis
melk	apotosis
bcl6	apotosis
znf268	apotosis
hic1	apotosis
ceacam5	apotosis
nkx2-5	apotosis
rps27l	apotosis
ffar4	apotosis
aes	apotosis
pcsk9	apotosis
api5	apotosis
scx	apotosis
bcl2l14	apotosis
efna5	apotosis
pnma1	apotosis
arel1	apotosis
wrn	apotosis
scrib	apotosis
kiaa0141	apotosis
sfrp2	apotosis
pim1	apotosis
ppid	apotosis
il31ra	apotosis
kdm2b	apotosis
fam162a	apotosis
pax3	apotosis
pax7	apotosis
bnipl	apotosis
flcn	apotosis
tmbim1	apotosis
mul1	apotosis
znf622	apotosis
rnf34	apotosis
cerkl	apotosis
thoc1	apotosis
ahr	apotosis
cidec	apotosis
nsmf	apotosis
plscr1	apotosis
tbx3	apotosis
mpv17l	apotosis
sirt1	apotosis
clip3	apotosis
lgals12	apotosis
tia1	apotosis
tpd52l1	apotosis
prmt2	apotosis
moap1	apotosis
sh3rf1	apotosis
nacc2	apotosis
arf4	apotosis
dnaja3	apotosis
gml	apotosis
dnaja1	apotosis
cntf	apotosis
cryaa	apotosis
pkhd1	apotosis
aifm2	apotosis
wnk3	apotosis
msh6	apotosis
bex2	apotosis
nae1	apotosis
mien1	apotosis
card14	apotosis
bcl2l13	apotosis
naa15	apotosis
cecr2	apotosis
pou4f1	apotosis
tnfaip1	apotosis
chac1	apotosis
faim2	apotosis
traip	apotosis
higd2a	apotosis
tfap4	apotosis
ddx5	apotosis
tp53bp2	apotosis
cul4a	apotosis
cul3	apotosis
tchp	apotosis
sox7	apotosis
jmy	apotosis
mybbp1a	apotosis
rnf152	apotosis
vimp	apotosis
ppp2r5c	apotosis
htatip2	apotosis
pdcd10	apotosis
traf7	apotosis
naca	apotosis
plk5	apotosis
hcls1	apotosis
bik	apotosis
tfap2a	apotosis
g2e3	apotosis
vdr	apotosis
hgf	apotosis
chst11	apotosis
dlx1	apotosis
cdk4	apotosis
ccar2	apotosis
bub1	apotosis
angpt1	apotosis
erbb3	apotosis
sox6	apotosis
tmbim6	apotosis
frs2	apotosis
trps1	apotosis
nfkbid	apotosis
rhbdd1	apotosis
ddb1	apotosis
peli3	apotosis
card16	apotosis
ddias	apotosis
adnp	apotosis
nr4a1	apotosis
mdk	apotosis
prkdc	apotosis
pgap2	apotosis
cttn	apotosis
nr4a2	apotosis
chl1	apotosis
stat5a	apotosis
il1b	apotosis
trim2	apotosis
tgfbr1	apotosis
diablo	apotosis
sh3rf3	apotosis
map2k5	apotosis
casp1	apotosis
mapk7	apotosis
spn	apotosis
angptl4	apotosis
tmem219	apotosis
pramef9	apotosis
prkcg	apotosis
card17	apotosis
inpp5d	apotosis
ube2v2	apotosis
stambp	apotosis
atf5	apotosis
prkcz	apotosis
apbb2	apotosis
ccng1	apotosis
birc5	apotosis
smad1	apotosis
rock2	apotosis
caap1	apotosis
ciapin1	apotosis
siah1	apotosis
mdm4	apotosis
osgin1	apotosis
thra	apotosis
mef2c	apotosis
cnr1	apotosis
gabrb3	apotosis
mcl1	apotosis
ddit3	apotosis
tp53	apotosis
cd24	apotosis
max	apotosis
psen1	apotosis
nfatc4	apotosis
apaf1	apotosis
ptk2b	apotosis
pla2g6	apotosis
fkbp8	apotosis
ero1l	apotosis
gabra5	apotosis
fas	apotosis
itm2c	apotosis
kitlg	apotosis
rest	apotosis
fignl1	apotosis
tm2d1	apotosis
card6	apotosis
pik3r1	apotosis
fyn	apotosis
ppp2cb	apotosis
fgfr1	apotosis
hdac2	apotosis
ctnna1	apotosis
psen2	apotosis
ercc6	apotosis
syvn1	apotosis
shc4	apotosis
naip	apotosis
lamtor5	apotosis
oxr1	apotosis
ido1	apotosis
ei24	apotosis
mapk9	apotosis
polb	apotosis
tcf7	apotosis
lyn	apotosis
card11	apotosis
hells	apotosis
slc9a1	apotosis
ncf2	apotosis
pak3	apotosis
gnb1	apotosis
unc13b	apotosis
slc9a3r1	apotosis
pdcd5	apotosis
hspd1	apotosis
klf11	apotosis
ankrd13c	apotosis
ltk	apotosis
il2	apotosis
epha2	apotosis
taok2	apotosis
pnma2	apotosis
pnma3	apotosis
bag5	apotosis
casp8ap2	apotosis
tmem161a	apotosis
rrp8	apotosis
ddit4	apotosis
nlrp2	apotosis
dusp1	apotosis
fbxo10	apotosis
tnfrsf9	apotosis
znf16	apotosis
fnip1	apotosis
pias4	apotosis
slc35f6	apotosis
magi3	apotosis
dap3	apotosis
dap	apotosis
tnfsf14	apotosis
tnfsf12	apotosis
ybx3	apotosis
trim35	apotosis
snai2	apotosis
fap	apotosis
pim2	apotosis
pak7	apotosis
fnip2	apotosis
dynap	apotosis
ahi1	apotosis
il4	apotosis
sfrp1	apotosis
bhlhb9	apotosis
shq1	apotosis
maea	apotosis
zc3h8	apotosis
traf1	apotosis
tial1	apotosis
mllt11	apotosis
il24	apotosis
pdilt	apotosis
cln3	apotosis
il12b	apotosis
il12a	apotosis
grk5	apotosis
osr1	apotosis
ndnf	apotosis
deptor	apotosis
araf	apotosis
il10	apotosis
ier3	apotosis
stpg1	apotosis
pparg	apotosis
slc40a1	apotosis
serpinb2	apotosis
lpar1	apotosis
eif2ak3	apotosis
pik3cg	apotosis
pramef12	apotosis
pramef1	apotosis
g6pd	apotosis
mdm2	apotosis
faim	apotosis
sema3a	apotosis
bcl7c	apotosis
por	apotosis
casp10	apotosis
coq2	apotosis
traf4	apotosis
egfr	apotosis
tfap2d	apotosis
kiaa1324	apotosis
pak6	apotosis
stk17a	apotosis
birc6	apotosis
olfm4	apotosis
sgms1	apotosis
ing4	apotosis
phlda1	apotosis
rara	apotosis
hsh2d	apotosis
nle1	apotosis
bcl2l15	apotosis
smad3	apotosis
igf1r	apotosis
grik2	apotosis
apopt1	apotosis
hk2	apotosis
mef2a	apotosis
casr	apotosis
bcl2l11	apotosis
dab2	apotosis
bmpr1b	apotosis
sin3a	apotosis
pdpk1	apotosis
wnt7b	apotosis
mkl1	apotosis
aurka	apotosis
map3k11	apotosis
lrp5	apotosis
rela	apotosis
mlh1	apotosis
pramef17	apotosis
rarg	apotosis
rps6ka2	apotosis
scn2a	apotosis
alx3	apotosis
shf	apotosis
arnt2	apotosis
aldh1a2	apotosis
eif2ak2	apotosis
zc3hc1	apotosis
prnp	apotosis
prkcd	apotosis
snca	apotosis
plac8	apotosis
mknk1	apotosis
atm	apotosis
pramef11	apotosis
il6	apotosis
cx3cr1	apotosis
pramef6	apotosis
hmgcr	apotosis
nod2	apotosis
rb1cc1	apotosis
nbn	apotosis
star	apotosis
ucp2	apotosis
nr2e1	apotosis
sox10	apotosis
polr2g	apotosis
ptprc	apotosis
ppp1r13l	apotosis
aatk	apotosis
klln	apotosis
barhl1	apotosis
esr2	apotosis
dhodh	apotosis
gsn	apotosis
cx3cl1	apotosis
pramef15	apotosis
pramef16	apotosis
tcf7l2	apotosis
ecscr	apotosis
mitf	apotosis
lck	apotosis
lhx4	apotosis
pdgfrb	apotosis
tnfrsf1a	apotosis
gclc	apotosis
adm	apotosis
smpd1	apotosis
ambra1	apotosis
sod2	apotosis
hyal2	apotosis
zswim2	apotosis
ube2m	apotosis
bcl10	apotosis
osm	apotosis
pramef5	apotosis
sharpin	apotosis
nod1	apotosis
ctnnb1	apotosis
shisa5	apotosis
tsc22d1	apotosis
cdc42	apotosis
pik3ca	apotosis
skil	apotosis
rbck1	apotosis
zmat3	apotosis
tax1bp1	apotosis
serinc3	apotosis
qrich1	apotosis
spin2b	apotosis
sdf2l1	apotosis
sphk1	apotosis
gfral	apotosis
pafah2	apotosis
pramef2	apotosis
pramef4	apotosis
mknk2	apotosis
rps6kb1	apotosis
vdac2	apotosis
dock8	apotosis
sycp2	apotosis
mapk8	apotosis
dapl1	apotosis
hey2	apotosis
prkra	apotosis
mical1	apotosis
vegfa	apotosis
stat5b	apotosis
ppp2r1a	apotosis
c3orf38	apotosis
card18	apotosis
bcl2l1	apotosis
umodl1	apotosis
hmox1	apotosis
pramef14	apotosis
men1	apotosis
esr1	apotosis
c8orf4	apotosis
pramef19	apotosis
cntfr	apotosis
traf3	apotosis
blid	apotosis
gramd4	apotosis
park2	autophagy
usp13	autophagy
tbc1d25	autophagy
hdac6	autophagy
wdr6	autophagy
kiaa0226	autophagy
trim13	autophagy
vti1b	autophagy
fbxo7	autophagy
fis1	autophagy
wipi2	autophagy
atg4b	autophagy
wdr45	autophagy
becn1	autophagy
lrrk2	autophagy
wdfy3	autophagy
ulk2	autophagy
tlk2	autophagy
mtdh	autophagy
gabarapl2	autophagy
dapk3	autophagy
rab23	autophagy
atg2a	autophagy
map1lc3a	autophagy
htra2	autophagy
usp30	autophagy
atg10	autophagy
rab1b	autophagy
rab33b	autophagy
nrbp2	autophagy
atg3	autophagy
anxa7	autophagy
pacs2	autophagy
atg14	autophagy
soga1	autophagy
pafah1b2	autophagy
hax1	autophagy
stx17	autophagy
atg7	autophagy
scoc	autophagy
dapk2	autophagy
vps51	autophagy
bnip3	autophagy
snap29	autophagy
c9orf72	autophagy
s100a9	autophagy
ulk1	autophagy
atg13	autophagy
plekhf1	autophagy
tfeb	autophagy
ift20	autophagy
sirt2	autophagy
tp53inp2	autophagy
fundc1	autophagy
usp10	autophagy
nbr1	autophagy
atg9a	autophagy
svip	autophagy
tp53inp1	autophagy
vmp1	autophagy
atg9b	autophagy
npc1	autophagy
zc3h12a	autophagy
sirt1	autophagy
atg4c	autophagy
atg16l1	autophagy
atg2b	autophagy
tecpr1	autophagy
zkscan3	autophagy
tmem59	autophagy
atg101	autophagy
emc6	autophagy
wac	autophagy
mark2	autophagy
larp1	autophagy
gabarapl1	autophagy
uvrag	autophagy
gabarap	autophagy
ift88	autophagy
mtcl1	autophagy
map1lc3b2	autophagy
map1lc3b	autophagy
psen1	autophagy
ei24	autophagy
mtor	autophagy
fbxl2	autophagy
tbc1d14	autophagy
dap	autophagy
rb1cc1	autophagy
pim2	autophagy
sh3bp4	autophagy
ulk3	autophagy
dram1	autophagy
cisd2	autophagy
cln3	autophagy
spata18	autophagy
tp53	autophagy
kiaa1324	autophagy
dram2	autophagy
acbd5	autophagy
gata4	autophagy
atg4d	autophagy
gpr162	autophagy
tmem74	autophagy
rnf185	autophagy
herc1	autophagy
soga3	autophagy
kiaa0408	autophagy
ambra1	autophagy
arsb	autophagy
atg4a	autophagy
epg5	autophagy
clec16a	autophagy
atg5	autophagy
ambra1	apotosis_and_autophagy
atg3	apotosis_and_autophagy
atg7	apotosis_and_autophagy
becn1	apotosis_and_autophagy
bnip3	apotosis_and_autophagy
cln3	apotosis_and_autophagy
dap	apotosis_and_autophagy
dapk2	apotosis_and_autophagy
dapk3	apotosis_and_autophagy
ei24	apotosis_and_autophagy
fis1	apotosis_and_autophagy
gabarap	apotosis_and_autophagy
hax1	apotosis_and_autophagy
htra2	apotosis_and_autophagy
kiaa1324	apotosis_and_autophagy
mtdh	apotosis_and_autophagy
nrbp2	apotosis_and_autophagy
pim2	apotosis_and_autophagy
plekhf1	apotosis_and_autophagy
psen1	apotosis_and_autophagy
rb1cc1	apotosis_and_autophagy
s100a9	apotosis_and_autophagy
sirt1	apotosis_and_autophagy
sirt2	apotosis_and_autophagy
tp53	apotosis_and_autophagy
