# Supplementary material for: An integrative framework to identify cell death-related microRNAs in esophageal squamous cell carcinoma
Source: Oncotarget. 2016 Jul 22;7(35):56758–66. doi: 10.18632/oncotarget.10779 (PMC5302951; doi:10.18632/oncotarget.10779)
Supplement: Supplementary file 3 [file oncotarget-07-56758-s003.xlsx]

## Sheet: Sheet1
mirna
hsa-let-7a
hsa-let-7a-3p
hsa-let-7b
hsa-let-7b-3p
hsa-let-7c
hsa-let-7c-3p
hsa-let-7d
hsa-let-7e
hsa-let-7f
hsa-let-7f-3p
hsa-let-7g
hsa-let-7g-3p
hsa-let-7i
hsa-let-7i-3p
hsa-mir-101
hsa-mir-101-3p
hsa-mir-105
hsa-mir-106a
hsa-mir-106a-3p
hsa-mir-106b
hsa-mir-107
hsa-mir-10a
hsa-mir-10b
hsa-mir-10b-3p
hsa-mir-122
hsa-mir-124
hsa-mir-124-3p
hsa-mir-125a
hsa-mir-125a-3p
hsa-mir-125b
hsa-mir-125b-3p
hsa-mir-126
hsa-mir-127
hsa-mir-129
hsa-mir-129-3p
hsa-mir-130a
hsa-mir-130a-3p
hsa-mir-130b
hsa-mir-130b-3p
hsa-mir-132-3p
hsa-mir-133b
hsa-mir-134
hsa-mir-135a
hsa-mir-135b
hsa-mir-137
hsa-mir-138
hsa-mir-138-3p
hsa-mir-139
hsa-mir-140
hsa-mir-140-3p
hsa-mir-141
hsa-mir-141-3p
hsa-mir-142
hsa-mir-142-3p
hsa-mir-143
hsa-mir-143-3p
hsa-mir-144-3p
hsa-mir-145
hsa-mir-145-3p
hsa-mir-146a
hsa-mir-146a-3p
hsa-mir-146b
hsa-mir-146b-3p
hsa-mir-148a
hsa-mir-148a-3p
hsa-mir-148b
hsa-mir-148b-3p
hsa-mir-149
hsa-mir-149-3p
hsa-mir-150
hsa-mir-150-3p
hsa-mir-153
hsa-mir-155
hsa-mir-155-3p
hsa-mir-15a
hsa-mir-15b
hsa-mir-15b-3p
hsa-mir-16
hsa-mir-16-3p
hsa-mir-17
hsa-mir-17-3p
hsa-mir-181a
hsa-mir-181a-3p
hsa-mir-181b
hsa-mir-181c
hsa-mir-181d
hsa-mir-182
hsa-mir-183
hsa-mir-183-3p
hsa-mir-184
hsa-mir-185
hsa-mir-185-3p
hsa-mir-186
hsa-mir-187
hsa-mir-188
hsa-mir-18a-3p
hsa-mir-18b-3p
hsa-mir-190b
hsa-mir-191
hsa-mir-192
hsa-mir-193a
hsa-mir-193a-3p
hsa-mir-193b
hsa-mir-193b-3p
hsa-mir-194-3p
hsa-mir-195
hsa-mir-195-3p
hsa-mir-196a
hsa-mir-196a-3p
hsa-mir-196b
hsa-mir-197
hsa-mir-198
hsa-mir-199a
hsa-mir-199a-3p
hsa-mir-19a
hsa-mir-19a-3p
hsa-mir-19b
hsa-mir-19b-3p
hsa-mir-200a
hsa-mir-200a-3p
hsa-mir-200b
hsa-mir-200b-3p
hsa-mir-200c-3p
hsa-mir-202
hsa-mir-202-3p
hsa-mir-204
hsa-mir-205
hsa-mir-206
hsa-mir-208b
hsa-mir-20a
hsa-mir-20a-3p
hsa-mir-20b
hsa-mir-20b-3p
hsa-mir-21
hsa-mir-21-3p
hsa-mir-210
hsa-mir-211
hsa-mir-212
hsa-mir-214
hsa-mir-214-3p
hsa-mir-215
hsa-mir-216a
hsa-mir-216b
hsa-mir-217
hsa-mir-218
hsa-mir-218-3p
hsa-mir-22
hsa-mir-22-3p
hsa-mir-221
hsa-mir-221-3p
hsa-mir-222
hsa-mir-222-3p
hsa-mir-223
hsa-mir-223-3p
hsa-mir-224
hsa-mir-23a-3p
hsa-mir-23b-3p
hsa-mir-24
hsa-mir-24-3p
hsa-mir-25-3p
hsa-mir-26a
hsa-mir-26a-3p
hsa-mir-26b
hsa-mir-26b-3p
hsa-mir-27a
hsa-mir-27a-3p
hsa-mir-27b-3p
hsa-mir-28
hsa-mir-296
hsa-mir-296-3p
hsa-mir-297
hsa-mir-298
hsa-mir-299
hsa-mir-29a
hsa-mir-29a-3p
hsa-mir-29b
hsa-mir-29b-3p
hsa-mir-29c
hsa-mir-29c-3p
hsa-mir-300
hsa-mir-301a
hsa-mir-301b
hsa-mir-302a
hsa-mir-302a-3p
hsa-mir-302b
hsa-mir-302b-3p
hsa-mir-302c
hsa-mir-302c-3p
hsa-mir-302d
hsa-mir-302d-3p
hsa-mir-30a
hsa-mir-30a-3p
hsa-mir-30b
hsa-mir-30b-3p
hsa-mir-30c
hsa-mir-30c-3p
hsa-mir-30d
hsa-mir-30d-3p
hsa-mir-30e
hsa-mir-30e-3p
hsa-mir-31
hsa-mir-31-3p
hsa-mir-32
hsa-mir-32-3p
hsa-mir-324
hsa-mir-324-3p
hsa-mir-325
hsa-mir-326
hsa-mir-328
hsa-mir-329
hsa-mir-330
hsa-mir-330-3p
hsa-mir-335-3p
hsa-mir-337
hsa-mir-337-3p
hsa-mir-338
hsa-mir-339
hsa-mir-33a
hsa-mir-33a-3p
hsa-mir-33b
hsa-mir-33b-3p
hsa-mir-340
hsa-mir-340-3p
hsa-mir-342
hsa-mir-342-3p
hsa-mir-346
hsa-mir-34a
hsa-mir-34a-3p
hsa-mir-34b
hsa-mir-34b-3p
hsa-mir-34c
hsa-mir-34c-3p
hsa-mir-361
hsa-mir-361-3p
hsa-mir-362
hsa-mir-362-3p
hsa-mir-363
hsa-mir-363-3p
hsa-mir-367
hsa-mir-367-3p
hsa-mir-369-3p
hsa-mir-370
hsa-mir-372
hsa-mir-373
hsa-mir-373-3p
hsa-mir-374a
hsa-mir-374a-3p
hsa-mir-374b
hsa-mir-374b-3p
hsa-mir-376a
hsa-mir-376a-3p
hsa-mir-376b
hsa-mir-376c
hsa-mir-377-3p
hsa-mir-379
hsa-mir-379-3p
hsa-mir-380
hsa-mir-380-3p
hsa-mir-381
hsa-mir-382
hsa-mir-384
hsa-mir-409
hsa-mir-409-3p
hsa-mir-410
hsa-mir-411-3p
hsa-mir-423
hsa-mir-424
hsa-mir-425
hsa-mir-429
hsa-mir-448
hsa-mir-449a
hsa-mir-449b
hsa-mir-450b
hsa-mir-450b-3p
hsa-mir-452
hsa-mir-454-3p
hsa-mir-455-3p
hsa-mir-483-3p
hsa-mir-484
hsa-mir-485
hsa-mir-486-3p
hsa-mir-490-3p
hsa-mir-491
hsa-mir-491-3p
hsa-mir-493
hsa-mir-494
hsa-mir-495
hsa-mir-496
hsa-mir-497
hsa-mir-497-3p
hsa-mir-498
hsa-mir-501
hsa-mir-502
hsa-mir-504
hsa-mir-505
hsa-mir-505-3p
hsa-mir-507
hsa-mir-508-3p
hsa-mir-509
hsa-mir-509-3p
hsa-mir-510
hsa-mir-511
hsa-mir-512
hsa-mir-512-3p
hsa-mir-515
hsa-mir-515-3p
hsa-mir-516a-3p
hsa-mir-516b
hsa-mir-518a
hsa-mir-518c
hsa-mir-519b-3p
hsa-mir-519c-3p
hsa-mir-519e
hsa-mir-519e-3p
hsa-mir-520a
hsa-mir-520a-3p
hsa-mir-520b
hsa-mir-520c-3p
hsa-mir-520d
hsa-mir-520d-3p
hsa-mir-520e
hsa-mir-520f
hsa-mir-520h
hsa-mir-524
hsa-mir-525
hsa-mir-526b
hsa-mir-526b-3p
hsa-mir-532
hsa-mir-539
hsa-mir-541
hsa-mir-541-3p
hsa-mir-542-3p
hsa-mir-543
hsa-mir-545
hsa-mir-545-3p
hsa-mir-548a
hsa-mir-548a-3p
hsa-mir-548b
hsa-mir-548b-3p
hsa-mir-548c
hsa-mir-548c-3p
hsa-mir-548d
hsa-mir-548d-3p
hsa-mir-551b
hsa-mir-552
hsa-mir-553
hsa-mir-556
hsa-mir-556-3p
hsa-mir-557
hsa-mir-558
hsa-mir-559
hsa-mir-561
hsa-mir-562
hsa-mir-563
hsa-mir-568
hsa-mir-569
hsa-mir-570
hsa-mir-571
hsa-mir-573
hsa-mir-574
hsa-mir-575
hsa-mir-576
hsa-mir-577
hsa-mir-580
hsa-mir-582
hsa-mir-583
hsa-mir-585
hsa-mir-586
hsa-mir-588
hsa-mir-589-3p
hsa-mir-590
hsa-mir-590-3p
hsa-mir-591
hsa-mir-592
hsa-mir-593
hsa-mir-593-3p
hsa-mir-596
hsa-mir-597
hsa-mir-599
hsa-mir-600
hsa-mir-601
hsa-mir-602
hsa-mir-603
hsa-mir-605
hsa-mir-606
hsa-mir-607
hsa-mir-608
hsa-mir-610
hsa-mir-611
hsa-mir-612
hsa-mir-613
hsa-mir-615
hsa-mir-615-3p
hsa-mir-616
hsa-mir-616-3p
hsa-mir-617
hsa-mir-619
hsa-mir-621
hsa-mir-622
hsa-mir-624
hsa-mir-624-3p
hsa-mir-625
hsa-mir-625-3p
hsa-mir-626
hsa-mir-627
hsa-mir-628
hsa-mir-629-3p
hsa-mir-630
hsa-mir-631
hsa-mir-632
hsa-mir-633
hsa-mir-636
hsa-mir-637
hsa-mir-639
hsa-mir-641
hsa-mir-646
hsa-mir-647
hsa-mir-650
hsa-mir-651
hsa-mir-653
hsa-mir-654
hsa-mir-655
hsa-mir-657
hsa-mir-658
hsa-mir-660
hsa-mir-661
hsa-mir-665
hsa-mir-7
hsa-mir-7-3p
hsa-mir-708
hsa-mir-708-3p
hsa-mir-744-3p
hsa-mir-760
hsa-mir-765
hsa-mir-766
hsa-mir-767
hsa-mir-767-3p
hsa-mir-769
hsa-mir-769-3p
hsa-mir-770
hsa-mir-802
hsa-mir-873
hsa-mir-874
hsa-mir-875-3p
hsa-mir-876-3p
hsa-mir-877
hsa-mir-885
hsa-mir-887
hsa-mir-888-3p
hsa-mir-890
hsa-mir-891a
hsa-mir-9
hsa-mir-9-3p
hsa-mir-920
hsa-mir-921
hsa-mir-922
hsa-mir-924
hsa-mir-92a
hsa-mir-92a-3p
hsa-mir-92b-3p
hsa-mir-93
hsa-mir-93-3p
hsa-mir-934
hsa-mir-936
hsa-mir-938
hsa-mir-939
hsa-mir-940
hsa-mir-943
hsa-mir-944
hsa-mir-95
hsa-mir-96
hsa-mir-96-3p
hsa-mir-98
hsa-mir-99a-3p
hsa-mir-99b-3p
hsa-mir-1
hsa-mir-100-3p
hsa-mir-133a
hsa-mir-136
hsa-mir-154
hsa-mir-199b
hsa-mir-23a
hsa-mir-23b
hsa-mir-331
hsa-mir-345
hsa-mir-383
hsa-mir-411
hsa-mir-421
hsa-mir-422a
hsa-mir-432-3p
hsa-mir-452-3p
hsa-mir-455
hsa-mir-485-3p
hsa-mir-488-3p
hsa-mir-490
hsa-mir-492
hsa-mir-501-3p
hsa-mir-502-3p
hsa-mir-508
hsa-mir-520g
hsa-mir-532-3p
hsa-mir-578
hsa-mir-582-3p
hsa-mir-595
hsa-mir-629
hsa-mir-634
hsa-mir-643
hsa-mir-654-3p
hsa-mir-876
hsa-mir-877-3p
hsa-mir-889
hsa-mir-891b
hsa-mir-892a
hsa-mir-892b
hsa-mir-935
