# Supplementary material for: An integrative framework to identify cell death-related microRNAs in esophageal squamous cell carcinoma
Source: Oncotarget. 2016 Jul 22;7(35):56758–66. doi: 10.18632/oncotarget.10779 (PMC5302951; doi:10.18632/oncotarget.10779)
Supplement: Supplementary file 4 [file oncotarget-07-56758-s004.xlsx]

## Sheet: Sheet1
mirna	mirna label	note
let-7a	-1	-1：poptosis miRNAs,1： autophagy miRNAs,0:dual functional miRNAs
let-7b	-1
let-7c	-1
let-7d	-1
let-7e	-1
let-7f	-1
let-7g	0
let-7i	-1
mir-1	-1
mir-100	-1
mir-101	0
mir-106a	0
mir-106b	0
mir-107	-1
mir-10a	-1
mir-10b	-1
mir-122	-1
mir-124	-1
mir-125a	-1
mir-125a-3p	-1
mir-125b	-1
mir-126	-1
mir-129	-1
mir-130a	0
mir-130b	-1
mir-132	-1
mir-133a	-1
mir-133b	-1
mir-134	-1
mir-135a	-1
mir-135b	-1
mir-136	-1
mir-137	0
mir-138	-1
mir-139	-1
mir-142	-1
mir-142-3p	1
mir-143	-1
mir-145	-1
mir-146a	-1
mir-148a	-1
mir-148b	-1
mir-149	-1
mir-150	-1
mir-152	0
mir-153	-1
mir-155	0
mir-15a	-1
mir-15a-3p	-1
mir-15b	-1
mir-16	-1
mir-17	0
mir-17-3p	-1
mir-181a	0
mir-181b	-1
mir-182	0
mir-183	0
mir-185	-1
mir-186	-1
mir-188	-1
mir-18a	0
mir-191	-1
mir-192	-1
mir-193a	-1
mir-193a-3p	-1
mir-193b	-1
mir-195	0
mir-196b	-1
mir-197	-1
mir-199a	0
mir-19a	-1
mir-19b	-1
mir-200a	-1
mir-200b	-1
mir-200c	-1
mir-204	0
mir-205	-1
mir-206	0
mir-20a	0
mir-21	0
mir-21-3p	-1
mir-210	-1
mir-211	-1
mir-212	-1
mir-214	-1
mir-215	-1
mir-218	-1
mir-22	-1
mir-221	-1
mir-222	-1
mir-223	-1
mir-224	0
mir-23a	-1
mir-23b	0
mir-24	-1
mir-26a	-1
mir-26b	-1
mir-27a	-1
mir-296-3p	-1
mir-298	-1
mir-29a	-1
mir-29b	-1
mir-29c	-1
mir-302a	-1
mir-302b	-1
mir-30a	0
mir-30b	0
mir-30c	0
mir-30d	0
mir-31	0
mir-32	-1
mir-326	-1
mir-330	-1
mir-335	-1
mir-33a	-1
mir-33b	-1
mir-342	-1
mir-345	-1
mir-34a	0
mir-34a-3p	-1
mir-34b	-1
mir-34c	-1
mir-34c-3p	-1
mir-372	-1
mir-374a	1
mir-375	0
mir-376a	0
mir-376b	1
mir-381	-1
mir-383	-1
mir-384	-1
mir-409-3p	-1
mir-421	-1
mir-424	-1
mir-429	-1
mir-449a	-1
mir-449b	-1
mir-483-3p	-1
mir-485-3p	-1
mir-491	-1
mir-494	-1
mir-495	-1
mir-496	-1
mir-497	-1
mir-502	1
mir-503	-1
mir-512-3p	-1
mir-518b	-1
mir-519a	1
mir-519d	-1
mir-520c-3p	-1
mir-542	-1
mir-542-3p	-1
mir-548a-3p	-1
mir-548c	-1
mir-574-3p	-1
mir-582	-1
mir-590	-1
mir-602	-1
mir-630	0
mir-7	0
mir-708	-1
mir-766	-1
mir-802	-1
mir-874	-1
mir-875	-1
mir-885-3p	0
mir-9	-1
mir-9-3p	1
mir-92a	-1
mir-92b	-1
mir-93	0
mir-95	-1
mir-96	-1
mir-98	-1
mir-99a	-1
